# Supplementary material for: Dissolution Kinetics in Plasma-Enhanced Nitric Acid Solvolysis of CFRCs
Source: Materials (Basel). 2025 Sep 10;18(18):4242. doi: 10.3390/ma18184242 (PMC12471681; doi:10.3390/ma18184242)
Supplement: Supplementary file 1 [file materials-18-04242-s001.zip]

Archive with 1 entries (1 files):
- materials-3814856-supplementary.pdf
